# Supplementary material for: Development of a polyamine gene expression score for predicting prognosis and treatment response in clear cell renal cell carcinoma
Source: Front Immunol. 2022 Nov 25;13:1048204. doi: 10.3389/fimmu.2022.1048204 (PMC9732944; doi:10.3389/fimmu.2022.1048204)
Supplement: Supplementary file 5 [file Table_1.xlsx]

## Sheet: Sheet1
Abbreviations	Full name
PM	Polyamine metabolism
ccRCC	Clear cell renal cell carcinoma
PMRGs	Polyamine metabolism-related genes
PGES	Polyamine gene expression score
SRM	Spermidine synthetase
SMS	Spermine synthetase
SMOX	Spermine oxidase
SSAT	Spermine/spermidine N1-acetyltransferase
PAOX	peroxisome acetylpolyamine oxidase
ODC	ornithine decarboxylase
OAZ	Ornithine decarboxylase antizyme
FPKM	Fragments per kilobase million
TCGA	The Cancer Genome Atlas
TPM	Transcripts per kilobase million
CPTAC	Clinical Proteomic Tumor Analysis Consortium
PCA	Principal component analysis
GSVA	Gene set variation analysis
DEGs	Differentially expressed genes
GO	Gene ontology
KEGG	Kyoto Encyclopedia of Genes and Genomes
ROC	Receiver operator curve
TMB	Tumor mutation burden
TIDE	Tumor immune dysfunction and exclusion
qRT-PCR	quantitative real-time PCR
WGCNA	weighted gene coexpression network analysis
