# Supplementary material for: Development of a polyamine gene expression score for predicting prognosis and treatment response in clear cell renal cell carcinoma
Source: Front Immunol. 2022 Nov 25;13:1048204. doi: 10.3389/fimmu.2022.1048204 (PMC9732944; doi:10.3389/fimmu.2022.1048204)
Supplement: Supplementary file 6 [file Table_2.xlsx]

## Sheet: Sheet1
Genes	Description
AMD1	adenosylmethionine decarboxylase 1
ARG1	arginase 1
ATP13A2	lysosomal polyamine exporter
ATP13A3	vesicular polyamine transport
AZIN1	antizyme inhibitor 1
AZIN2	antizyme inhibitor 2
OAZ1	ornithine decarboxylase antizyme 1
OAZ2	ornithine decarboxylase antizyme 2
OAZ3	ornithine decarboxylase antizyme 3
ODC1	ornithine decarboxylase 1
PAOX	polyamine oxidase
SLC18B1	storage and release of spermidine and spermine
SMOX	spermine oxidase
SRM	spermidine synthase
SMS	spermine synthase
SAT1	spermidine/spermine N 1 -acetyltransferase
