# Supplementary material for: Development of a polyamine gene expression score for predicting prognosis and treatment response in clear cell renal cell carcinoma
Source: Front Immunol. 2022 Nov 25;13:1048204. doi: 10.3389/fimmu.2022.1048204 (PMC9732944; doi:10.3389/fimmu.2022.1048204)
Supplement: Supplementary file 8 [file Table_4.xlsx]

## Sheet: Sheet1
gene	conMean	treatMean	logFC	pValue
ARG1	-1.01469	0.203677	1.21837	1.79705e-24
ATP13A3	-0.230126	0.0862524	0.316378	1.90628e-09
SRM	-0.36652	0.200076	0.566596	7.58699e-22
PAOX	0.122028	-0.186948	-0.308976	6.80578e-05
SMS	0.212574	-0.090035	-0.302609	6.7734e-13
